# Supplementary material for: Effects of afforestation on water resource variations in the Inner Mongolian Plateau
Source: PeerJ. 2019 Nov 6;7:e7525. doi: 10.7717/peerj.7525 (PMC6842297; doi:10.7717/peerj.7525)
Supplement: Figure S3 [file peerj-07-7525-s004.xlsx]

## Sheet: Sheet1
		Unit	billion m3
			Observ	Simul
		Y1998	115.6	144.45
		Y1999	43.76	8.16442
		Y2000	36.979	7.69586
		Y2001	34.086	4.62073
		Y2002	31.489	32.5451
		Y2003	49.56	52.6187
		Y2004	43.76	5.8652
		Y2005	45.62	15.6084
		Y2006	41.13	11.6642
		Y2007	29.59	11.8261
		Y2008	41.21	39.1227
		Y2009	37.81	29.8365
		Y2010	38.85	23.2109
		Y2011	38.85	26.1451
		Y2012	51.03	86.6645
		Y2013	95.98	85.1834
		Y2014	53.7795	41.9114
		Y2015	53.7	43.5685
		Y:year
		Oberv:observation
		Simul:simulation
Correlation
		VAR00001	VAR00002
VAR00001	Pearson correlation	1	.872**
	Significance (both sides)		0
	N	18	18
VAR00002	Pearson correlation	.872**	1
	Significance (both sides)	0
	N	18	18
**. Significant at the level of.01 (both sides).
The variable 1 is the observation data
Variable 2 is the simulated data
